# Supplementary material for: A bibliometric study on the impact of gut microbiota on the efficacy of immune checkpoint inhibitors in cancer patients: analysis of the top 100 cited articles
Source: Front Immunol. 2025 Jan 16;15:1519498. doi: 10.3389/fimmu.2024.1519498 (PMC11779710; doi:10.3389/fimmu.2024.1519498)
Supplement: Supplementary file 2 [file Table1.xlsx]

## Sheet: savedrecs
Rank	Authors	Article Title	Source Title	Document Type	Affiliations	Times Cited, WoS Core	Publication Date	Publication Year	DOI	WoS Categories
1	Routy, B; Lenehan, JG; Miller, WH; Jamal, R; Messaoudene, M; Daisley, BA; Hes, C; Al, KF; Martinez-Gili, L; Puncochar, M; Ernst, S; Logan, D; Belanger, K; Esfahani, K; Richard, C; Ninkov, M; Piccinno, G; Armanini, F; Pinto, F; Krishnamoorthy, M; Figueredo, R; Thebault, P; Takis, P; Magrill, J; Ramsay, L; Derosa, L; Marchesi, JR; Parvathy, SN; Elkrief, A; Watson, IR; Lapointe, R; Segata, N; Haeryf…	Fecal microbiota transplantation plus anti-PD-1 immunotherapy in advanced melanoma: a phase I trial	NATURE MEDICINE	Article	Universite de Montreal; Western University (University of Western Ontario); Western University (University of Western Ontario); McGill University; Lady Davis Institute; McGill University; McGill University; Western University (University of Western Ontario); McGill University; Imperial College London; Imperial College London; University of Trento; Western University (University of Western Ontario…	97	AUG	2023	10.1038/s41591-023-02453-x	Biochemistry & Molecular Biology; Cell Biology; Medicine, Research & Experimental
2	Jiang, SS; Xie, YL; Xiao, XY; Kang, ZR; Lin, XL; Zhang, L; Li, CS; Qian, Y; Xu, PP; Leng, XX; Wang, LW; Tu, SP; Zhong, M; Zhao, G; Chen, JX; Wang, Z; Liu, Q; Hong, J; Chen, HY; Chen, YX; Fang, JY	Fusobacterium nucleatum-derived succinic acid induces tumor resistance to immunotherapy in colorectal cancer	CELL HOST & MICROBE	Article	Shanghai Jiao Tong University; Shanghai Jiao Tong University; Shanghai Jiao Tong University; Shanghai Jiao Tong University	68	MAY 10	2023	10.1016/j.chom.2023.04.010	Microbiology; Parasitology; Virology
3	Goenka, A; Khan, F; Verma, B; Sinha, P; Dmello, CC; Jogalekar, MP; Gangadaran, P; Ahn, BC	Tumor microenvironment signaling and therapeutics in cancer progression	CANCER COMMUNICATIONS	Review	Ann & Robert H. Lurie Children's Hospital of Chicago; Robert H. Lurie Comprehensive Cancer Center; Northwestern University; Feinberg School of Medicine; Northwestern University; Feinberg School of Medicine; Harvard University; Schepens Eye Research Institute; Harvard Medical School; Massachusetts Eye & Ear Infirmary; Harvard University; Massachusetts General Hospital; University of California Sys…	56	MAY	2023	10.1002/cac2.12416	Oncology
4	Chen, C; Wang, ZH; Ding, Y; Qin, YR	Tumor microenvironment-mediated immune evasion in hepatocellular carcinoma	FRONTIERS IN IMMUNOLOGY	Review	Zhengzhou University	68	FEB 10	2023	10.3389/fimmu.2023.1133308	Immunology
5	Campbell, C; Kandalgaonkar, MR; Golonka, RM; Yeoh, BS; Vijay-Kumar, M; Saha, P	Crosstalk between Gut Microbiota and Host Immunity: Impact on Inflammation and Immunotherapy	BIOMEDICINES	Review	University System of Ohio; University of Toledo; University System of Ohio; University of Toledo	65	FEB	2023	10.3390/biomedicines11020294	Biochemistry & Molecular Biology; Medicine, Research & Experimental; Pharmacology & Pharmacy
6	Fernandes, MR; Aggarwal, P; Costa, RGE; Cole, AM; Trinchieri, G	Targeting the gut microbiota for cancer therapy	NATURE REVIEWS CANCER	Review	National Institutes of Health (NIH) - USA; NIH National Cancer Institute (NCI)	93	DEC	2022	10.1038/s41568-022-00513-x	Oncology
7	Simpson, RC; Shanahan, ER; Batten, M; Reijers, ILM; Read, M; Silva, IP; Versluis, JM; Ribeiro, R; Angelatos, AS; Tan, J; Adhikari, C; Menzies, AM; Saw, RPM; Gonzalez, M; Shannon, KF; Spillane, AJ; Velickovic, R; Lazar, AJ; Damania, A; Mishra, AK; Chelvanambi, M; Banerjee, A; Ajami, NJ; Wargo, JA; Macia, L; Holmes, AJ; Wilmott, JS; Blank, CU; Scolyer, RA; Long, G	Diet-driven microbial ecology underpins associations between cancer immunotherapy outcomes and the gut microbiome	NATURE MEDICINE	Article	Melanoma Institute Australia; University of Sydney; University of Sydney; University of Sydney; University of Sydney; University of Sydney; Netherlands Cancer Institute; University of Sydney; University of Sydney; NSW Health; Blacktown & Mount Druitt Hospital; University of Sydney; Royal North Shore Hospital; University of Sydney; NSW Health; Royal Prince Alfred Hospital; Melanoma Institute Austr…	86	NOV	2022	10.1038/s41591-022-01965-2	Biochemistry & Molecular Biology; Cell Biology; Medicine, Research & Experimental
8	Mirji, G; Worth, A; Bhat, SA; El Sayed, M; Kannan, T; Goldman, AR; Tang, HY; Liu, Q; Auslander, N; Dang, C; Abdel-Mohsen, M; Kossenkov, A; Stanger, B; Shinde, RS	The microbiome-derived metabolite TMAO drives immune activation and boosts responses to immune checkpoint blockade in pancreatic cancer	SCIENCE IMMUNOLOGY	Article	The Wistar Institute; The Wistar Institute; The Wistar Institute; The Wistar Institute; Ludwig Institute for Cancer Research; The Wistar Institute; University of Pennsylvania; University of Pennsylvania; University of Pennsylvania; University of Pennsylvania	115	SEP	2022	10.1126/sciimmunol.abn0704	Immunology
9	Li, X; Zhang, SQ; Guo, G; Han, J; Yu, J	Gut microbiome in modulating immune checkpoint inhibitors	EBIOMEDICINE	Review	Xi'an Jiaotong University; Xi'an Jiaotong University; Chinese University of Hong Kong; Chinese University of Hong Kong	62	AUG	2022	10.1016/j.ebiom.2022.104163	Medicine, General & Internal; Medicine, Research & Experimental
10	Lee, PC; Wu, CJ; Hung, YW; Lee, CJ; Chi, CT; Lee, IC; Yu-Lun, K; Chou, SH; Luo, JC; Hou, MC; Huang, YH	Gut microbiota and metabolites associate with outcomes of immune checkpoint inhibitor-treated unresectable hepatocellular carcinoma	JOURNAL FOR IMMUNOTHERAPY OF CANCER	Article	Taipei Veterans General Hospital; National Yang Ming Chiao Tung University; National Yang Ming Chiao Tung University	74	JUN	2022	10.1136/jitc-2022-004779	Oncology; Immunology
11	Kawanabe-Matsuda, H; Takeda, K; Nakamura, M; Makino, S; Karasaki, T; Kakimi, K; Nishimukai, M; Ohno, T; Omi, J; Kano, K; Uwamizu, A; Yagita, H; Boneca, IG; Eberl, G; Aoki, J; Smyth, MJ; Okumura, K	Dietary Lactobacillus-Derived Exopolysaccharide Enhances Immune-Checkpoint Blockade Therapy	CANCER DISCOVERY	Article	Juntendo University; Juntendo University; University of Tokyo; University of Tokyo; Iwate University; Tokyo Dental College; Tokyo Dental College; University of Tokyo; Tohoku University; Japan Science & Technology Agency (JST); Juntendo University; Pasteur Network; Universite Paris Cite; Institut Pasteur Paris; Institut National de la Sante et de la Recherche Medicale (Inserm); Pasteur Network; Un…	66	MAY	2022	10.1158/2159-8290.CD-21-0929	Oncology
12	Lu, YT; Yuan, XL; Wang, M; He, ZH; Li, HZ; Wang, J; Li, Q	Gut microbiota influence immunotherapy responses: mechanisms and therapeutic strategies	JOURNAL OF HEMATOLOGY & ONCOLOGY	Review	Capital Medical University; Shanghai Jiao Tong University; Chongqing Medical University; Beijing University of Chinese Medicine	172	APR 29	2022	10.1186/s13045-022-01273-9	Oncology; Hematology
13	Rizzo, A; Cusmai, A; Gadaleta-Caldarola, G; Palmiotti, G	Which role for predictors of response to immune checkpoint inhibitors in hepatocellular carcinoma?	EXPERT REVIEW OF GASTROENTEROLOGY & HEPATOLOGY	Review	IRCCS Istituto Tumori Bari Giovanni Paolo II	72	APR 3	2022	10.1080/17474124.2022.2064273	Gastroenterology & Hepatology
14	Messaoudene, M; Pidgeon, R; Richard, C; Ponce, M; Diop, K; Benlaifaoui, M; Nolin-Lapalme, A; Cauchois, F; Malo, J; Belkaid, W; Isnard, S; Fradet, Y; Dridi, L; Velin, D; Oster, P; Raoult, D; Ghiringhelli, F; Boidot, R; Chevrier, S; Kysela, DT; Brun, YV; Falcone, EL; Pilon, G; Oñate, FP; Gitton-Quent, O; Le Chatelier, E; Durand, S; Kroemer, G; Elkrief, A; Marette, A; Castagner, B; Routy, B	A Natural Polyphenol Exerts Antitumor Activity and Circumvents Anti-PD-1 Resistance through Effects on the Gut Microbiota	CANCER DISCOVERY	Article	Universite de Montreal; McGill University; McGill University; Laval University; University of Lausanne; Centre Hospitalier Universitaire Vaudois (CHUV); Aix-Marseille Universite; Assistance Publique-Hopitaux de Marseille; Institut de Recherche pour le Developpement (IRD); UNICANCER; Centre Georges-Francois Leclerc; UNICANCER; Centre Georges-Francois Leclerc; Universite de Bourgogne; Universite de…	103	APR	2022	10.1158/2159-8290.CD-21-0808	Oncology
15	Hu, CP; Xu, BQ; Wang, XD; Wan, WH; Lu, JY; Kong, DY; Jin, Y; You, WH; Sun, H; Mu, XX; Feng, DJ; Chen, Y	Gut microbiota-derived short-chain fatty acids regulate group 3 innate lymphoid cells in HCC	HEPATOLOGY	Article	Nanjing Medical University; Nanjing Medical University; Nanjing Medical University; Soochow University - China; Shenzhen University; Sun Yat Sen University; University of Texas System; University of Texas Health Science Center Houston; Nanjing Medical University	66	JAN	2023	10.1002/hep.32449	Gastroenterology & Hepatology
16	Ting, NLN; Lau, HCH; Yu, J	Cancer pharmacomicrobiomics: targeting microbiota to optimise cancer therapy outcomes	GUT	Article	CUHK Shenzhen Research Institute; Chinese University of Hong Kong; Chinese University of Hong Kong; CUHK Shenzhen Research Institute	110	JUL	2022	10.1136/gutjnl-2021-326264	Gastroenterology & Hepatology
17	Renga, G; Nunzi, E; Pariano, M; Puccetti, M; Bellet, MM; Pieraccini, G; D'Onofrio, F; Santarelli, I; Stincardini, C; Aversa, F; Riuzzi, F; Antognelli, C; Gargaro, M; Bereshchenko, O; Ricci, M; Giovagnoli, S; Romani, L; Costantini, C	Optimizing therapeutic outcomes of immune checkpoint blockade by a microbial tryptophan metabolite	JOURNAL FOR IMMUNOTHERAPY OF CANCER	Article	University of Perugia; University of Perugia; University of Florence; University of Parma; University of Perugia	60	MAR	2022	10.1136/jitc-2021-003725	Oncology; Immunology
18	Dizman, N; Meza, L; Bergerot, P; Alcantara, M; Dorff, T; Lyou, Y; Frankel, P; Cui, YJ; Mira, V; Llamas, M; Hsu, J; Zengin, Z; Salgia, N; Salgia, S; Malhotra, J; Chawla, N; Chehrazi-Raffle, A; Muddasani, R; Gillece, J; Reining, L; Trent, J; Takahashi, M; Oka, K; Higashi, S; Kortylewski, M; Highlander, SK; Pal, SK	Nivolumab plus ipilimumab with or without live bacterial supplementation in metastatic renal cell carcinoma: a randomized phase 1 trial	NATURE MEDICINE	Article	City of Hope; Yale University; City of Hope; Beckman Research Institute of City of Hope; City of Hope; Translational Genomics Research Institute	219	APR	2022	10.1038/s41591-022-01694-6	Biochemistry & Molecular Biology; Cell Biology; Medicine, Research & Experimental
19	Lee, KA; Thomas, AM; Bolte, LA; Bjork, JR; de Ruijter, LK; Armanini, F; Asnicar, F; Blanco-Miguez, A; Board, R; Calbet-Llopart, N; Derosa, L; Dhomen, N; Brooks, K; Harland, M; Harries, M; Leeming, ER; Lorigan, P; Manghi, P; Marais, R; Newton-Bishop, J; Nezi, L; Pinto, F; Potrony, M; Puig, S; Serra-Bellver, P; Shaw, HM; Tamburini, S; Valpione, S; Vijay, A; Waldron, L; Zitvogel, L; Zolfo, M; de Vri…	Cross-cohort gut microbiome associations with immune checkpoint inhibitor response in advanced melanoma	NATURE MEDICINE	Article	University of London; King's College London; University of Trento; University of Groningen; University of Groningen; University of Groningen; University of Barcelona; Hospital Clinic de Barcelona; IDIBAPS; Instituto de Salud Carlos III; CIBER - Centro de Investigacion Biomedica en Red; CIBERER; University of Manchester; University of Leeds; University of Barcelona; Hospital Clinic de Barcelona; I…	168	MAR	2022	10.1038/s41591-022-01695-5	Biochemistry & Molecular Biology; Cell Biology; Medicine, Research & Experimental
20	McCulloch, JA; Davar, D; Rodrigues, RR; Badger, JH; Fang, JR; Cole, AM; Balaji, AK; Vetizou, M; Prescott, SM; Fernandes, MR; Costa, RGF; Yuan, WX; Salcedo, R; Bahadiroglu, E; Roy, S; DeBlasio, RN; Morrison, RM; Chauvin, JM; Ding, QQ; Zidi, B; Lowin, A; Chakka, S; Gao, WT; Pagliano, O; Ernst, SJ; Rose, A; Newman, NK; Morgun, A; Zarour, HM; Trinchieri, G; Dzutsev, AK	Intestinal microbiota signatures of clinical response and immune-related adverse events in melanoma patients treated with anti-PD-1	NATURE MEDICINE	Article	National Institutes of Health (NIH) - USA; NIH National Cancer Institute (NCI); Pennsylvania Commonwealth System of Higher Education (PCSHE); University of Pittsburgh; Pennsylvania Commonwealth System of Higher Education (PCSHE); University of Pittsburgh; National Institutes of Health (NIH) - USA; NIH National Cancer Institute (NCI); Frederick National Laboratory for Cancer Research; National Ins…	185	MAR	2022	10.1038/s41591-022-01698-2	Biochemistry & Molecular Biology; Cell Biology; Medicine, Research & Experimental
21	Derosa, L; Routy, B; Thomas, AM; Iebba, V; Zalcman, G; Friard, S; Mazieres, J; Audigier-Valette, C; Moro-Sibilot, D; Goldwasser, F; Silva, CAC; Terrisse, S; Bonvalet, M; Scherpereel, A; Pegliasco, H; Richard, C; Ghiringhelli, F; Elkrief, A; Desilets, A; Blanc-Durand, F; Cumbo, F; Blanco, A; Boidot, R; Chevrier, S; Daillere, R; Kroemer, G; Alla, L; Pons, N; Le Chatelier, E; Galleron, N; Roume, H; …	Intestinal Akkermansia muciniphila predicts clinical response to PD-1 blockade in patients with advanced non-small-cell lung cancer	NATURE MEDICINE	Article	UNICANCER; Gustave Roussy; UNICANCER; Gustave Roussy; Institut National de la Sante et de la Recherche Medicale (Inserm); Universite Paris Cite; Universite Paris Saclay; Universite de Montreal; Universite de Montreal; University of Trento; University of Trieste; Universite Paris Cite; Assistance Publique Hopitaux Paris (APHP); Hopital Universitaire Bichat-Claude Bernard - APHP; Hospital Foch; CHU…	265	FEB	2022	10.1038/s41591-021-01655-5	Biochemistry & Molecular Biology; Cell Biology; Medicine, Research & Experimental
22	Chen, YX; Liu, YZ; Wang, Y; Chen, XW; Wang, CL; Chen, XH; Yuan, X; Liu, LL; Yang, J; Zhou, XY	Prevotellaceae produces butyrate to alleviate PD-1/PD-L1 inhibitor-related cardiotoxicity via PPARα-CYP4X1 axis in colonic macrophages	JOURNAL OF EXPERIMENTAL & CLINICAL CANCER RESEARCH	Article	Wuhan University; Wuhan University; Wuhan University; Wuhan University; Wuhan University; Wuhan University	75	JAN 3	2022	10.1186/s13046-021-02201-4	Oncology
23	Spencer, CN; McQuade, JL; Gopalakrishnan, V; McCulloch, JA; Vetizou, M; Cogdill, AP; Khan, MAW; Zhang, XT; White, MG; Peterson, CB; Wong, MC; Morad, G; Rodgers, T; Badger, JH; Helmink, BA; Andrews, MC; Rodrigues, RR; Morgun, A; Kim, YS; Roszik, J; Hoffman, KL; Zheng, JL; Zhou, YF; Medik, YB; Kahn, LM; Johnson, S; Hudgens, CW; Wani, K; Gaudreau, PO; Harris, AL; Jamal, MA; Baruch, EN; Perez-Guijarr…	Dietary fiber and probiotics influence the gut microbiome and melanoma immunotherapy response	SCIENCE	Article	University of Texas System; UTMD Anderson Cancer Center; University of Texas System; UTMD Anderson Cancer Center; National Institutes of Health (NIH) - USA; NIH National Cancer Institute (NCI); University of Texas System; UTMD Anderson Cancer Center; University of Texas System; UTMD Anderson Cancer Center; University of Texas System; UTMD Anderson Cancer Center; Monash University; National Instit…	391	DEC 24	2021	10.1126/science.aaz7015	Multidisciplinary Sciences
24	Tang, LS; Wang, JL; Lin, N; Zhou, YW; He, WB; Liu, JY; Ma, XL	Immune Checkpoint Inhibitor-Associated Colitis: From Mechanism to Management	FRONTIERS IN IMMUNOLOGY	Review	Sichuan University; Sichuan University	60	DEC 21	2021	10.3389/fimmu.2021.800879	Immunology
25	Mollica, V; Santoni, M; Matrana, MR; Basso, U; De Giorgi, U; Rizzo, A; Maruzzo, M; Marchetti, A; Rosellini, M; Bleve, S; Maslov, D; Tawagi, K; Philon, E; Blake, Z; Massari, F	Concomitant Proton Pump Inhibitors and Outcome of Patients Treated with Nivolumab Alone or Plus Ipilimumab for Advanced Renal Cell Carcinoma	TARGETED ONCOLOGY	Article	University of Bologna; Ochsner Health System; IRCCS Istituto Oncologico Veneto (IOV); IRCCS Meldola (IRST); Ochsner Health System; University of Queensland	61	JAN	2022	10.1007/s11523-021-00861-y	Oncology
26	Mao, JZ; Wang, DX; Long, JY; Yang, X; Lin, JZ; Song, YW; Xie, FC; Xun, ZY; Wang, YY; Wang, YC; Li, YR; Sun, HS; Xue, JN; Song, Y; Zuo, BY; Zhang, JW; Bian, J; Zhang, T; Yang, XB; Zhang, L; Sang, XT; Zhao, HT	Gut microbiome is associated with the clinical response to anti-PD-1 based immunotherapy in hepatobiliary cancers	JOURNAL FOR IMMUNOTHERAPY OF CANCER	Article	Chinese Academy of Medical Sciences - Peking Union Medical College; Peking Union Medical College Hospital; Shandong University	126	DEC	2021	10.1136/jitc-2021-003334	Oncology; Immunology
27	Montalban-Arques, A; Katkeviciute, E; Busenhart, P; Bircher, A; Wirbel, J; Zeller, G; Morsy, Y; Borsig, L; Garzon, JFG; Müller, A; Arnold, IC; Artola-Boran, M; Krauthammer, M; Sintsova, A; Zamboni, N; Leventhal, GE; Berchtold, L; de Wouters, T; Rogler, G; Baebler, K; Schwarzfischer, M; Hering, L; Olivares-Rivas, I; Atrott, K; Gottier, C; Lang, S; Boyman, O; Fritsch, R; Manz, MG; Spalinger, MR; Sc…	Commensal Clostridiales strains mediate effective anti-cancer immune response against solid tumors	CELL HOST & MICROBE	Article	University of Zurich; University Zurich Hospital; European Molecular Biology Laboratory (EMBL); University of Zurich; University of Zurich; University of Zurich; University Zurich Hospital; Massachusetts Institute of Technology (MIT); University of Zurich; University Zurich Hospital; University of Zurich; University Zurich Hospital	83	OCT 13	2021	10.1016/j.chom.2021.08.001	Microbiology; Parasitology; Virology
28	Kostine, M; Mauric, E; Tison, A; Barnetche, T; Barre, A; Nikolski, M; Rouxel, L; Dutriaux, C; Dousset, L; Prey, S; Beylot-Barry, M; Seneschal, J; Veillon, R; Vergnenegre, C; Daste, A; Domblides, C; Sionneau, B; Gross-Goupil, M; Ravaud, A; Forcade, E; Schaeverbeke, T	Baseline co-medications may alter the anti-tumoural effect of checkpoint inhibitors as well as the risk of immune-related adverse events	EUROPEAN JOURNAL OF CANCER	Article	CHU Bordeaux; CHU Bordeaux; CHU Bordeaux; CHU Bordeaux; CHU Bordeaux	53	NOV	2021	10.1016/j.ejca.2021.08.036	Oncology
29	Oster, P; Vaillant, L; Riva, E; McMillan, B; Begka, C; Truntzer, C; Richard, C; Leblond, MM; Messaoudene, M; Machremi, E; Limagne, E; Ghiringhelli, F; Routy, B; Verdeil, G; Velin, D	Helicobacter pylori infection has a detrimental impact on the efficacy of cancer immunotherapies	GUT	Article	University of Lausanne; Centre Hospitalier Universitaire Vaudois (CHUV); UNICANCER; Centre Georges-Francois Leclerc; University of Lausanne; Centre Hospitalier Universitaire Vaudois (CHUV)	91	MAR	2022	10.1136/gutjnl-2020-323392	Gastroenterology & Hepatology
30	Andrews, MC; Duong, CPM; Gopalakrishnan, V; Iebba, V; Chen, WS; Derosa, L; Khan, MAW; Cogdill, AP; White, MG; Wong, MC; Ferrere, G; Fluckiger, A; Roberti, MP; Opolon, P; Alou, MT; Yonekura, S; Roh, W; Spencer, CN; Curbelo, IF; Vence, L; Reuben, A; Johnson, S; Arora, R; Morad, G; Lastrapes, M; Baruch, EN; Little, L; Gumbs, C; Cooper, ZA; Prieto, PA; Wani, K; Lazar, AJ; Tetzlaff, MT; Hudgens, CW; C…	Gut microbiota signatures are associated with toxicity to combined CTLA-4 and PD-1 blockade	NATURE MEDICINE	Article	University of Texas System; UTMD Anderson Cancer Center; La Trobe University; Olivia Newton-John Cancer Research Institute; La Trobe University; Monash University; Institut National de la Sante et de la Recherche Medicale (Inserm); Universite Paris Saclay; Universite Paris Cite; University of Texas System; UTMD Anderson Cancer Center; State University System of Florida; University of South Florid…	233	AUG	2021	10.1038/s41591-021-01406-6	Biochemistry & Molecular Biology; Cell Biology; Medicine, Research & Experimental
31	Zhou, CB; Zhou, YL; Fang, JY	Gut Microbiota in Cancer Immune Response and Immunotherapy	TRENDS IN CANCER	Review	Shanghai Jiao Tong University	156	JUL	2021	10.1016/j.trecan.2021.01.010	Oncology
32	Han, K; Nam, J; Xu, J; Sun, XQ; Huang, XH; Animasahun, O; Achreja, A; Jeon, JH; Pursley, B; Kamada, N; Chen, GY; Nagrath, D; Moon, JJ	Generation of systemic antitumour immunity via the in situ modulation of the gut microbiome by an orally administered inulin gel	NATURE BIOMEDICAL ENGINEERING	Article	University of Michigan System; University of Michigan; University of Michigan System; University of Michigan; University of Michigan System; University of Michigan; University of Michigan System; University of Michigan; University of Michigan System; University of Michigan; University of Michigan System; University of Michigan; University of Michigan System; University of Michigan	124	NOV	2021	10.1038/s41551-021-00749-2	Engineering, Biomedical
33	Hayase, E; Jenq, RR	Role of the intestinal microbiome and microbial-derived metabolites in immune checkpoint blockade immunotherapy of cancer	GENOME MEDICINE	Review	University of Texas System; UTMD Anderson Cancer Center; University of Texas System; UTMD Anderson Cancer Center	90	JUN 23	2021	10.1186/s13073-021-00923-w	Genetics & Heredity
34	Huang, JM; Liu, D; Wang, YW; Liu, L; Li, J; Yuan, J; Jiang, ZH; Jiang, ZB; Hsiao, WLW; Liu, HZ; Khan, I; Xie, Y; Wu, JL; Xie, YJ; Zhang, YZ; Fu, Y; Liao, JY; Wang, WJ; Lai, HL; Shi, AX; Cai, J; Luo, LX; Li, RZ; Yao, XJ; Fan, XX; Wu, QBA; Liu, ZQ; Yan, PY; Lu, JG; Yang, MR; Wang, L; Cao, YB; Wei, H; Leung, ELH	Ginseng polysaccharides alter the gut microbiota and kynurenine/tryptophan ratio, potentiating the antitumour effect of antiprogrammed cell death 1/programmed cell death ligand 1 (anti-PD-1/PD-L1) immunotherapy	GUT	Article	Macau University of Science & Technology; Chinese Academy of Sciences; Wuhan Institute of Virology, CAS; Sun Yat Sen University; Capital Institute of Pediatrics (CIP); Guangdong Medical University; Guangzhou University of Chinese Medicine	222	APR	2022	10.1136/gutjnl-2020-321031	Gastroenterology & Hepatology
35	Baruch, EN; Youngster, I; Ben-Betzalel, G; Ortenberg, R; Lahat, A; Katz, L; Adler, K; Dick-Necula, D; Raskin, S; Bloch, N; Rotin, D; Anafi, L; Avivi, C; Melnichenko, J; Steinberg-Silman, Y; Mamtani, R; Harati, H; Asher, N; Shapira-Frommer, R; Brosh-Nissimov, T; Eshet, Y; Ben-Simon, S; Ziv, O; Khan, MAW; Amit, M; Ajami, NJ; Barshack, I; Schachter, J; Wargo, JA; Koren, O; Markel, G; Boursi, B	Fecal microbiota transplant promotes response in immunotherapy-refractory melanoma patients	SCIENCE	Article	Chaim Sheba Medical Center; Tel Aviv University; Shamir Medical Center (Assaf Harofeh); Tel Aviv University; Chaim Sheba Medical Center; Hebrew University of Jerusalem; Hadassah University Medical Center; Bar Ilan University; Chaim Sheba Medical Center; Chaim Sheba Medical Center; Bar Ilan University; University of Pennsylvania; Chaim Sheba Medical Center; University of Texas System; UTMD Anderso…	828	FEB 5	2021	10.1126/science.abb5920	Multidisciplinary Sciences
36	Davar, D; Dzutsev, AK; McCulloch, JA; Rodrigues, RR; Chauvin, JM; Morrison, RM; Deblasio, RN; Menna, C; Ding, QQ; Pagliano, O; Zidi, B; Zhang, SW; Badger, JH; Vetizou, M; Cole, AM; Fernandes, MR; Prescott, S; Costa, RGF; Balaji, AK; Morgun, A; Vujkovic-Cvijin, I; Wang, H; Borhani, AA; Schwartz, MB; Dubner, HM; Ernst, SJ; Rose, A; Najjar, YG; Belkaid, Y; Kirkwood, JM; Trinchieri, G; Zarour, HM	Fecal microbiota transplant overcomes resistance to anti-PD-1 therapy in melanoma patients	SCIENCE	Article	Pennsylvania Commonwealth System of Higher Education (PCSHE); University of Pittsburgh; Pennsylvania Commonwealth System of Higher Education (PCSHE); University of Pittsburgh; National Institutes of Health (NIH) - USA; NIH National Cancer Institute (NCI); National Institutes of Health (NIH) - USA; NIH National Cancer Institute (NCI); Frederick National Laboratory for Cancer Research; Oregon State…	801	FEB 5	2021	10.1126/science.abf3363	Multidisciplinary Sciences
37	Ferrere, G; Alou, MT; Liu, P; Goubet, AG; Fidelle, M; Kepp, O; Durand, S; Iebba, V; Fluckiger, A; Daillère, R; Thelemaque, C; Grajeda-Iglesias, C; Silva, CAC; Aprahamian, F; Lefevre, D; Zhao, LW; Ryffel, B; Colomba, E; Arnedos, M; Drubay, D; Rauber, C; Raoult, D; Asnicar, F; Spector, T; Segata, N; Derosa, L; Kroemer, G; Zitvogel, L	Ketogenic diet and ketone bodies enhance the anticancer effects of PD-1 blockade	JCI INSIGHT	Article	Universite Paris Saclay; Institut National de la Sante et de la Recherche Medicale (Inserm); UNICANCER; Gustave Roussy; Institut National de la Sante et de la Recherche Medicale (Inserm); Universite Paris Cite; Sorbonne Universite; University of Trieste; Centre National de la Recherche Scientifique (CNRS); CNRS - National Institute for Biology (INSB); Universite de Orleans; UNICANCER; Gustave Rou…	167	JAN 25	2021	10.1172/jci.insight.145207	Medicine, Research & Experimental
38	Lee, SH; Cho, SY; Yoon, YM; Park, CH; Sohn, JY; Jeong, JJ; Jeon, BN; Jang, M; An, C; Lee, S; Kim, YY; Kim, G; Kim, S; Kim, Y; Lee, GB; Lee, EJ; Kim, SG; Kim, HS; Kim, YM; Kim, H; Yang, HS; Kim, S; Kim, S; Chung, H; Moon, MH; Nam, MH; Kwon, JY; Won, S; Park, JS; Weinstock, GM; Lee, C; Yoon, KW; Park, H	Bifidobacterium bifidum strains synergize with immune checkpoint inhibitors to reduce tumour burden in mice	NATURE MICROBIOLOGY	Article	Sungkyunkwan University (SKKU); Samsung Medical Center; Sungkyunkwan University (SKKU); Seoul National University (SNU); Seoul National University (SNU); Gwangju Institute of Science & Technology (GIST); Yonsei University; Hoseo University; Korea Basic Science Institute (KBSI); Jackson Laboratory; Seoul National University (SNU); Ewha Womans University; Xi'an Jiaotong University	143	MAR	2021	10.1038/s41564-020-00831-6	Microbiology
39	Badgeley, A; Anwar, H; Modi, K; Murphy, P; Lakshmikuttyamma, A	Effect of probiotics and gut microbiota on anti-cancer drugs: Mechanistic perspectives	BIOCHIMICA ET BIOPHYSICA ACTA-REVIEWS ON CANCER	Review	Jefferson University	113	JAN	2021	10.1016/j.bbcan.2020.188494	Biochemistry & Molecular Biology; Biophysics; Oncology
40	Kauffman, KD; Sakai, S; Lora, NE; Namasivayam, S; Baker, PJ; Kamenyeva, O; Foreman, TW; Nelson, CE; Oliveira-de-Souza, D; Vinhaes, CL; Yaniv, Z; Arleham, CSL; Sette, A; Freeman, GJ; Moore, R; Sher, A; Mayer-Barber, KD; Andrade, BB; Kabat, J; Via, LE; Barber, DL	PD-1 blockade exacerbates Mycobacterium tuberculosis infection in rhesus macaques	SCIENCE IMMUNOLOGY	Article	National Institutes of Health (NIH) - USA; NIH National Institute of Allergy & Infectious Diseases (NIAID); National Institutes of Health (NIH) - USA; NIH National Institute of Allergy & Infectious Diseases (NIAID); National Institutes of Health (NIH) - USA; NIH National Institute of Allergy & Infectious Diseases (NIAID); National Institutes of Health (NIH) - USA; NIH National Institute of Allerg…	67	JAN	2021	10.1126/sciimmunol.abf3861	Immunology
41	Zhang, SL; Mao, YQ; Zhang, ZY; Li, ZM; Kong, CY; Chen, HL; Cai, PR; Han, B; Ye, T; Wang, LS	Pectin supplement significantly enhanced the anti-PD-1 efficacy in tumor-bearing mice humanized with gut microbiota from patients with colorectal cancer	THERANOSTICS	Article	Fudan University; Fudan University	96		2021	10.7150/thno.54476	Medicine, Research & Experimental
42	Sun, S; Luo, LJ; Liang, WH; Yin, Q; Guo, J; Rush, AM; Lv, ZB; Liang, QM; Fischbach, MA; Sonnenburg, JL; Dodd, D; Davis, MM; Wang, F	Bifidobacterium alters the gut microbiota and modulates the functional metabolism of T regulatory cells in the context of immune checkpoint blockade	PROCEEDINGS OF THE NATIONAL ACADEMY OF SCIENCES OF THE UNITED STATES OF AMERICA	Article	Shanghai Jiao Tong University; Chinese Academy of Sciences; Chinese Academy of Sciences; Shanghai Jiao Tong University; Howard Hughes Medical Institute; Stanford University; Stanford University; Stanford University; Stanford University; Stanford University	143	NOV 3	2020	10.1073/pnas.1921223117	Multidisciplinary Sciences
43	Hopkins, AM; Kichenadasse, G; Karapetis, CS; Rowland, A; Sorich, MJ	Concomitant Proton Pump Inhibitor Use and Survival in Urothelial Carcinoma Treated with Atezolizumab	CLINICAL CANCER RESEARCH	Article	Flinders University South Australia; Flinders Medical Centre; Flinders University South Australia	69	OCT 15	2020	10.1158/1078-0432.CCR-20-1876	Oncology
44	Cheng, WY; Wu, CY; Yu, J	The role of gut microbiota in cancer treatment: friend or foe?	GUT	Article	Chinese University of Hong Kong; Chinese University of Hong Kong; CUHK Shenzhen Research Institute; Taipei Veterans General Hospital; National Yang Ming Chiao Tung University; National Yang Ming Chiao Tung University; China Medical University Taiwan; China Medical University Taiwan	198	OCT	2020	10.1136/gutjnl-2020-321153	Gastroenterology & Hepatology
45	Hakozaki, T; Richard, C; Elkrief, A; Hosomi, Y; Benlaïfaoui, M; Mimpen, I; Terrisse, S; Derosa, L; Zitvogel, L; Routy, B; Okuma, Y	The Gut Microbiome Associates with Immune Checkpoint Inhibition Outcomes in Patients with Advanced Non-Small Cell Lung Cancer	CANCER IMMUNOLOGY RESEARCH	Article	Tokyo Metropolitan Cancer & Infectious Diseases Center Komagome Hospital; McGill University; Universite Paris Saclay; Institut National de la Sante et de la Recherche Medicale (Inserm); UNICANCER; Gustave Roussy; Universite Paris Saclay; Universite Paris Cite; National Cancer Center - Japan	163	OCT	2020	10.1158/2326-6066.CIR-20-0196	Oncology; Immunology
46	Hopkins, AM; Kichenadasse, G; Karapetis, CS; Rowland, A; Sorich, MJ	Concomitant Antibiotic Use and Survival in Urothelial Carcinoma Treated with Atezolizumab	EUROPEAN UROLOGY	Article	Flinders University South Australia; Flinders University South Australia; Flinders Medical Centre	71	OCT	2020	10.1016/j.eururo.2020.06.061	Urology & Nephrology
47	Peng, Z; Cheng, SY; Kou, Y; Wang, ZQ; Jin, R; Hu, H; Zhang, XT; Gong, JF; Li, J; Lu, M; Wang, XC; Zhou, J; Lu, ZH; Zhang, Q; Tzeng, DTW; Bi, DT; Tan, Y; Shen, L	The Gut Microbiome Is Associated with Clinical Response to Anti-PD-1/PD-L1 Immunotherapy in Gastrointestinal Cancer	CANCER IMMUNOLOGY RESEARCH	Article	Peking University; Peking University	170	OCT	2020	10.1158/2326-6066.CIR-19-1014	Oncology; Immunology
48	Salgia, NJ; Bergerot, PG; Maia, MC; Dizman, N; Hsu, JA; Gillece, JD; Folkerts, M; Reining, L; Trent, J; Highlander, SK; Pal, SK	Stool Microbiome Profiling of Patients with Metastatic Renal Cell Carcinoma Receiving Anti-PD-1 Immune Checkpoint Inhibitors	EUROPEAN UROLOGY	Article	City of Hope; Translational Genomics Research Institute	114	OCT	2020	10.1016/j.eururo.2020.07.011	Urology & Nephrology
49	Tomita, Y; Ikeda, T; Sakata, S; Saruwatari, K; Sato, R; Iyama, S; Jodai, T; Akaike, K; Ishizuka, S; Saeki, S; Sakagami, T	Association of Probiotic Clostridium butyricum Therapy with Survival and Response to Immune Checkpoint Blockade in Patients with Lung Cancer	CANCER IMMUNOLOGY RESEARCH	Article	Kumamoto University; Kumamoto University	120	OCT	2020	10.1158/2326-6066.CIR-20-0051	Oncology; Immunology
50	Iglesias-Santamaria, A	Impact of antibiotic use and other concomitant medications on the efficacy of immune checkpoint inhibitors in patients with advanced cancer	CLINICAL & TRANSLATIONAL ONCOLOGY	Article	Hospital Universitario Lucus Augusti-Lugo	57	SEP	2020	10.1007/s12094-019-02282-w	Oncology
51	Fluckiger, A; Daillère, R; Sassi, M; Sixt, BS; Liu, P; Loos, F; Richard, C; Rabu, C; Alou, MT; Goubet, AG; Lemaitre, F; Ferrere, G; Derosa, L; Duong, CPM; Messaoudene, M; Gagné, A; Joubert, P; De Sordi, L; Debarbieux, L; Simon, S; Scarlata, CM; Ayyoub, M; Palermo, B; Facciolo, F; Boidot, R; Wheeler, R; Boneca, IG; Sztupinszki, Z; Papp, K; Csabai, I; Pasolli, E; Segata, N; Lopez-Otin, C; Szallasi,…	Cross-reactivity between tumor MHC class I-restricted antigens and an enterococcal bacteriophage	SCIENCE	Article	Universite Paris Saclay; UNICANCER; Gustave Roussy; Institut National de la Sante et de la Recherche Medicale (Inserm); UNICANCER; Gustave Roussy; Universite de Rennes; Umea University; Sorbonne Universite; Universite Paris Cite; Institut National de la Sante et de la Recherche Medicale (Inserm); Institut National de la Sante et de la Recherche Medicale (Inserm); Universite Paris Cite; Universite…	228	AUG 21	2020	10.1126/science.aax0701	Multidisciplinary Sciences
52	Khan, S; Gerber, DE	Autoimmunity, checkpoint inhibitor therapy and immune-related adverse events: A review	SEMINARS IN CANCER BIOLOGY	Review	University of Texas System; University of Texas Southwestern Medical Center Dallas; University of Texas System; University of Texas Southwestern Medical Center Dallas; University of Texas System; University of Texas Southwestern Medical Center Dallas; University of Texas System; University of Texas Southwestern Medical Center Dallas	133	AUG	2020	10.1016/j.semcancer.2019.06.012	Oncology
53	Lalani, AKA; Xie, WL; Braun, DA; Kaymakcalan, M; Bossé, D; Steinharter, JA; Martini, DJ; Simantov, R; Lin, X; Wei, XX; McGregor, BA; McKay, RR; Harshman, LC; Choueiri, TK	Effect of Antibiotic Use on Outcomes with Systemic Therapies in Metastatic Renal Cell Carcinoma	EUROPEAN UROLOGY ONCOLOGY	Article	McMaster University; Harvard University; Dana-Farber Cancer Institute; Harvard University; Dana-Farber Cancer Institute; Harvard University; Dana-Farber Cancer Institute; University of Ottawa; Emory University; Pfizer; Pfizer; University of California System; University of California San Diego	60	JUN	2020	10.1016/j.euo.2019.09.001	Oncology; Urology & Nephrology
54	Coutzac, C; Jouniaux, JM; Paci, A; Schmidt, J; Mallardo, D; Seck, A; Asvatourian, V; Cassard, L; Saulnier, P; Lacroix, L; Woerther, PL; Vozy, A; Naigeon, M; Nebot-Bral, L; Desbois, M; Simeone, E; Mateus, C; Boselli, L; Grivel, J; Soularue, E; Lepage, P; Carbonnel, F; Ascierto, PA; Robert, C; Chaput, N	Systemic short chain fatty acids limit antitumor effect of CTLA-4 blockade in hosts with cancer	NATURE COMMUNICATIONS	Article	Centre National de la Recherche Scientifique (CNRS); UNICANCER; Gustave Roussy; Universite Paris Cite; Universite Paris Saclay; Universite Paris Saclay; Universite Paris Cite; Universite Paris Cite; Assistance Publique Hopitaux Paris (APHP); Universite Paris Cite; Hopital Universitaire Europeen Georges-Pompidou - APHP; UNICANCER; Gustave Roussy; Universite Paris Saclay; Centre National de la Rech…	257	MAY 1	2020	10.1038/s41467-020-16079-x	Multidisciplinary Sciences
55	Dong, X; Pan, P; Zheng, DW; Bao, P; Zeng, X; Zhang, XZ	Bioinorganic hybrid bacteriophage for modulation of intestinal microbiota to remodel tumor-immune microenvironment against colorectal cancer	SCIENCE ADVANCES	Article	Wuhan University; Wuhan University; Wuhan University	169	MAY	2020	10.1126/sciadv.aba1590	Multidisciplinary Sciences
56	Nomura, M; Nagatomo, R; Doi, K; Shimizu, J; Baba, K; Saito, T; Matsumoto, S; Inoue, K; Muto, M	Association of Short-Chain Fatty Acids in the Gut Microbiome With Clinical Response to Treatment With Nivolumab or Pembrolizumab in Patients With Solid Cancer Tumors	JAMA NETWORK OPEN	Article	Kyoto University; Ritsumeikan University	210	APR 16	2020	10.1001/jamanetworkopen.2020.2895	Medicine, General & Internal
57	Botticelli, A; Vernocchi, P; Marini, F; Quagliariello, A; Cerbelli, B; Reddel, S; Del Chierico, F; Di Pietro, F; Giusti, R; Tomassini, A; Giampaoli, O; Miccheli, A; Zizzari, IG; Nuti, M; Putignani, L; Marchetti, P	Gut metabolomics profiling of non-small cell lung cancer (NSCLC) patients under immunotherapy treatment	JOURNAL OF TRANSLATIONAL MEDICINE	Article	Sapienza University Rome; IRCCS Bambino Gesu; Sapienza University Rome; Sapienza University Rome; Sapienza University Rome; Sapienza University Rome; Sapienza University Rome; IRCCS Bambino Gesu	125	FEB 3	2020	10.1186/s12967-020-02231-0	Medicine, Research & Experimental
58	Bellaguarda, E; Hanauer, S	Checkpoint Inhibitor-Induced Colitis	AMERICAN JOURNAL OF GASTROENTEROLOGY	Review	Northwestern University; Feinberg School of Medicine	68	FEB	2020	10.14309/ajg.0000000000000497	Gastroenterology & Hepatology
59	Shui, L; Yang, X; Li, J; Yi, C; Sun, Q; Zhu, H	Gut Microbiome as a Potential Factor for Modulating Resistance to Cancer Immunotherapy	FRONTIERS IN IMMUNOLOGY	Review	Sichuan University; Southwest Medical University; Southwest Medical University	80	JAN 17	2020	10.3389/fimmu.2019.02989	Immunology
60	Cabrita, R; Lauss, M; Sanna, A; Donia, M; Larsen, MS; Mitra, S; Johansson, I; Phung, B; Harbst, K; Vallon-Christersson, J; van Schoiack, A; Loevgren, K; Warren, S; Jirstroem, K; Olsson, H; Pietras, K; Ingvar, C; Isaksson, K; Schadendorf, D; Schmidt, H; Bastholt, L; Carneiro, A; Wargo, JA; Svane, IM; Jonsson, G	Tertiary lymphoid structures improve immunotherapy and survival in melanoma	NATURE	Article	Lund University; University of Copenhagen; University of Copenhagen; Herlev & Gentofte Hospital; NanoString Technologies; Lund University; Lund University; Skane University Hospital; University of Duisburg Essen; Aarhus University; University of Southern Denmark; Odense University Hospital; Lund University; Skane University Hospital; University of Texas System; UTMD Anderson Cancer Center	1221	JAN	2020	10.1038/s41586-019-1914-8	Multidisciplinary Sciences
61	Tinsley, N; Zhou, C; Tan, G; Rack, S; Lorigan, P; Blackhall, F; Krebs, M; Carter, L; Thistlethwaite, F; Graham, D; Cook, N	Cumulative Antibiotic Use Significantly Decreases Efficacy of Checkpoint Inhibitors in Patients with Advanced Cancer	ONCOLOGIST	Article	Christie NHS Foundation Trust; Cancer Research UK; University of Manchester	122	JAN	2020	10.1634/theoncologist.2019-0160	Oncology
62	Pinato, DJ; Howlett, S; Ottaviani, D; Urus, H; Patel, A; Mineo, T; Brock, C; Power, D; Hatcher, O; Falconer, A; Ingle, M; Brown, A; Gujral, D; Partridge, S; Sarwar, N; Gonzalez, M; Bendle, M; Lewanski, C; Newsom-Davis, T; Allara, E; Bower, M	Association of Prior Antibiotic Treatment With Survival and Response to Immune Checkpoint Inhibitor Therapy in Patients With Cancer	JAMA ONCOLOGY	Article	Imperial College London; Imperial College London; Institute of Science Tokyo; Tokyo Medical & Dental University (TMDU); Imperial College London; University of Cambridge	386	DEC	2019	10.1001/jamaoncol.2019.2785	Oncology
63	Pinato, DJ; Gramenitskaya, D; Altmann, DM; Boyton, RJ; Mullish, BH; Marchesi, JR; Bower, M	Antibiotic therapy and outcome from immune-checkpoint inhibitors	JOURNAL FOR IMMUNOTHERAPY OF CANCER	Article	Imperial College London; Imperial College London; Imperial College London; Imperial College London; Royal Brompton & Harefield NHS Foundation Trust; Imperial College London	71	NOV 6	2019	10.1186/s40425-019-0775-x	Oncology; Immunology
64	Christofi, T; Baritaki, S; Falzone, L; Libra, M; Zaravinos, A	Current Perspectives in Cancer Immunotherapy	CANCERS	Review	European University Cyprus; University of Crete; University of Catania; IRCCS Fondazione Pascale; University of Catania	138	OCT	2019	10.3390/cancers11101472	Oncology
65	Elkrief, A; Derosa, L; Kroemer, G; Zitvogel, L; Routy, B	The negative impact of antibiotics on outcomes in cancer patients treated with immunotherapy: a new independent prognostic factor?	ANNALS OF ONCOLOGY	Review	McGill University; McGill University; UNICANCER; Gustave Roussy; Universite Paris Cite; Universite Paris Cite; Sorbonne Universite; Sorbonne Universite; Assistance Publique Hopitaux Paris (APHP); Universite Paris Cite; Hopital Universitaire Europeen Georges-Pompidou - APHP; Karolinska Institutet; Karolinska University Hospital	157	OCT	2019	10.1093/annonc/mdz206	Oncology
66	Huang, XZ; Gao, P; Song, YX; Xu, Y; Sun, JX; Chen, XW; Zhao, JH; Wang, ZN	Antibiotic use and the efficacy of immune checkpoint inhibitors in cancer patients: a pooled analysis of 2740 cancer patients	ONCOIMMUNOLOGY	Article	China Medical University	90	DEC 2	2019	10.1080/2162402X.2019.1665973	Oncology; Immunology
67	Abu-Sbeih, H; Herrera, LN; Tang, TL; Altan, M; Chaftari, AMP; Okhuysen, PC; Jenq, RR; Wang, YH	Impact of antibiotic therapy on the development and response to treatment of immune checkpoint inhibitor-mediated diarrhea and colitis	JOURNAL FOR IMMUNOTHERAPY OF CANCER	Article	University of Texas System; UTMD Anderson Cancer Center; Baylor College of Medicine; University of Texas System; UTMD Anderson Cancer Center; University of Texas System; UTMD Anderson Cancer Center; University of Texas System; UTMD Anderson Cancer Center; Central South University	53	SEP 5	2019	10.1186/s40425-019-0714-x	Oncology; Immunology
68	Jin, YP; Dong, H; Xia, LL; Yang, Y; Zhu, YQ; Shen, Y; Zheng, HJ; Yao, CC; Wang, Y; Lu, S	The Diversity of Gut Microbiome is Associated With Favorable Responses to Anti-Programmed Death 1 Immunotherapy in Chinese Patients With NSCLC	JOURNAL OF THORACIC ONCOLOGY	Article	Shanghai Jiao Tong University; Shanghai Jiao Tong University; Chinese Academy of Sciences	315	AUG	2019	10.1016/j.jtho.2019.04.007	Oncology; Respiratory System
69	Zheng, Y; Wang, TT; Tu, XX; Huang, Y; Zhang, HY; Tang, D; Jiang, WQ; Cai, SF; Zhao, P; Song, RX; Li, PL; Qin, N; Fang, WJ	Gut microbiome affects the response to anti-PD-1 immunotherapy in patients with updates hepatocellular carcinoma	JOURNAL FOR IMMUNOTHERAPY OF CANCER	Article	Zhejiang University; Tongji University; Zhejiang University; Zhejiang University; Zhejiang University	313	JUL 23	2019	10.1186/s40425-019-0650-9	Oncology; Immunology
70	Wang, TT; Zheng, NS; Luo, Q; Jiang, L; He, BK; Yuan, XL; Shen, LS	Probiotics Lactobacillus reuteri Abrogates Immune Checkpoint Blockade-Associated Colitis by Inhibiting Group 3 Innate Lymphoid Cells	FRONTIERS IN IMMUNOLOGY	Article	Shanghai Jiao Tong University; Shanghai Jiao Tong University; Shanghai Jiao Tong University; Shanghai Jiao Tong University	89	JUN 4	2019	10.3389/fimmu.2019.01235	Immunology
71	Lv, J; Jia, YT; Li, J; Kuai, WT; Li, Y; Guo, F; Xu, XJ; Zhao, ZL; Lv, J; Li, ZX	Gegen Qinlian decoction enhances the effect of PD-1 blockade in colorectal cancer with microsatellite stability by remodelling the gut microbiota and the tumour microenvironment	CELL DEATH & DISEASE	Article	Hebei Medical University; Hebei Medical University; Hebei Medical University; Hebei Medical University	144	MAY 28	2019	10.1038/s41419-019-1638-6	Cell Biology
72	Wojas-Krawczyk, K; Kalinka, E; Grenda, A; Krawczyk, P; Milanowski, J	Beyond PD-L1 Markers for Lung Cancer Immunotherapy	INTERNATIONAL JOURNAL OF MOLECULAR SCIENCES	Review	Medical University of Lublin	55	APR 2	2019	10.3390/ijms20081915	Biochemistry & Molecular Biology; Chemistry, Multidisciplinary
73	Zhao, S; Gao, GH; Li, W; Li, XF; Zhao, C; Jiang, T; Jia, YJ; He, YY; Li, AW; Su, CX; Ren, SX; Chen, XX; Zhou, CC	Antibiotics are associated with attenuated efficacy of anti-PD-1/PD-L1 therapies in Chinese patients with advanced non-small cell lung cancer	LUNG CANCER	Article	Tongji University; Tongji University; Tongji University	123	APR	2019	10.1016/j.lungcan.2019.01.017	Oncology; Respiratory System
74	Gong, J; Chehrazi-Raffle, A; Placencio-Hickok, V; Guan, M; Hendifar, A; Salgia, R	The gut microbiome and response to immune checkpoint inhibitors: preclinical and clinical strategies	CLINICAL AND TRANSLATIONAL MEDICINE	Review	Cedars Sinai Medical Center; University of California System; University of California Los Angeles; University of California Los Angeles Medical Center; City of Hope	70	MAR 18	2019	10.1186/s40169-019-0225-x	Oncology; Medicine, Research & Experimental
75	Havel, JJ; Chowell, D; Chan, TA	The evolving landscape of biomarkers for checkpoint inhibitor immunotherapy	NATURE REVIEWS CANCER	Review	Memorial Sloan Kettering Cancer Center; Memorial Sloan Kettering Cancer Center; Memorial Sloan Kettering Cancer Center	1551	MAR	2019	10.1038/s41568-019-0116-x	Oncology
76	Tanoue, T; Morita, S; Plichta, DR; Skelly, AN; Suda, W; Sugiura, Y; Narushima, S; Vlamakis, H; Motoo, I; Sugita, K; Shiota, A; Takeshita, K; Yasuma-Mitobe, K; Riethmacher, D; Kaisho, T; Norman, JM; Mucida, D; Suematsu, M; Yaguchi, T; Bucci, V; Inoue, T; Kawakami, Y; Olle, B; Roberts, B; Hattori, M; Xavier, RJ; Atarashi, K; Honda, K	A defined commensal consortium elicits CD8 T cells and anti-cancer immunity	NATURE	Article	Keio University; RIKEN; Harvard University; Massachusetts Institute of Technology (MIT); Broad Institute; Waseda University; University of Tokyo; Keio University; Nazarbayev University; Wakayama Medical University; Rockefeller University; Keio University; University of Massachusetts System; University Massachusetts Dartmouth; Harvard University; Massachusetts General Hospital; Harvard University;…	710	JAN 31	2019	10.1038/s41586-019-0878-z	Multidisciplinary Sciences
77	Elkrief, A; Derosa, L; Zitvogel, L; Kroemer, G; Routy, B	The intimate relationship between gut microbiota and cancer immunotherapy	GUT MICROBES	Article	Universite de Montreal; McGill University; Institut National de la Sante et de la Recherche Medicale (Inserm); Universite Paris Saclay; UNICANCER; Gustave Roussy; Universite Paris Cite; Universite Paris Cite; Sorbonne Universite; Universite Paris Cite; Institut National de la Sante et de la Recherche Medicale (Inserm); Institut National de la Sante et de la Recherche Medicale (Inserm); Sorbonne U…	88		2019	10.1080/19490976.2018.1527167	Gastroenterology & Hepatology; Microbiology
78	Elkrief, A; El Raichani, L; Richard, C; Messaoudene, M; Belkaid, W; Malo, J; Belanger, K; Miller, W; Jamal, R; Letarte, N; Wong, P; Routy, B	Antibiotics are associated with decreased progression-free survival of advanced melanoma patients treated with immune checkpoint inhibitors	ONCOIMMUNOLOGY	Article	Universite de Montreal; McGill University; Universite de Montreal; Universite de Montreal; Universite de Montreal	137		2019	10.1080/2162402X.2019.1568812	Oncology; Immunology
79	Li, WN; Deng, Y; Chu, Q; Zhang, P	Gut microbiome and cancer immunotherapy	CANCER LETTERS	Article	Huazhong University of Science & Technology; Huazhong University of Science & Technology; Huazhong University of Science & Technology	160		2019	10.1016/j.canlet.2019.01.015	Oncology
80	Song, WT; Tiruthani, K; Wang, Y; Shen, LM; Hu, MY; Dorosheva, O; Qiu, KY; Kinghorn, KA; Liu, RH; Huang, L	Trapping of Lipopolysaccharide to Promote Immunotherapy against Colorectal Cancer and Attenuate Liver Metastasis	ADVANCED MATERIALS	Article	University of North Carolina; University of North Carolina Chapel Hill; Chinese Academy of Sciences; Changchun Institute of Applied Chemistry, CAS; University of North Carolina; University of North Carolina Chapel Hill; University of North Carolina; University of North Carolina Chapel Hill	151	DEC 27	2018	10.1002/adma.201805007	Chemistry, Multidisciplinary; Chemistry, Physical; Nanoscience & Nanotechnology; Materials Science, Multidisciplinary; Physics, Applied; Physics, Condensed Matter
81	Wang, YH; Wiesnoski, DH; Helmink, BA; Gopalakrishnan, V; Choi, K; DuPont, HL; Jiang, ZD; Abu-Sbeih, H; Sanchez, CA; Chang, CC; Parra, ER; Francisco-Cruz, A; Raju, GS; Stroehlein, JR; Campbell, MT; Gao, JJ; Subudhi, SK; Maru, DM; Blando, JM; Lazar, AJ; Allison, JP; Sharma, P; Tetzlaff, MT; Wargo, JA; Jenq, RR	Fecal microbiota transplantation for refractory immune checkpoint inhibitor-associated colitis	NATURE MEDICINE	Article	University of Texas System; UTMD Anderson Cancer Center; University of Texas System; UTMD Anderson Cancer Center; University of Texas System; UTMD Anderson Cancer Center; Baylor College of Medicine; University of Texas System; University of Texas Health Science Center Houston; University of Texas School Public Health; University of Texas System; UTMD Anderson Cancer Center; University of Texas Sy…	487	DEC	2018	10.1038/s41591-018-0238-9	Biochemistry & Molecular Biology; Cell Biology; Medicine, Research & Experimental
82	Soularue, E; Lepage, P; Colombel, JF; Coutzac, C; Faleck, D; Marthey, L; Collins, M; Chaput, N; Robert, C; Carbonnel, F	Enterocolitis due to immune checkpoint inhibitors: a systematic review	GUT	Review	Assistance Publique Hopitaux Paris (APHP); Hopital Universitaire Bicetre - APHP; Universite Paris Saclay; Universite Paris Saclay; Universite Paris Cite; INRAE; AgroParisTech; Universite Paris Saclay; Universite Paris Cite; Icahn School of Medicine at Mount Sinai; Centre National de la Recherche Scientifique (CNRS); CNRS - National Institute for Biology (INSB); Universite Paris Saclay; Universite…	168	NOV	2018	10.1136/gutjnl-2018-316948	Gastroenterology & Hepatology
83	Dong, MX; Meng, ZF; Kuerban, K; Qi, FL; Liu, JY; Wei, YX; Wang, Q; Jiang, SS; Feng, MQ; Ye, L	Diosgenin promotes antitumor immunity and PD-1 antibody efficacy against melanoma by regulating intestinal microbiota	CELL DEATH & DISEASE	Article	Fudan University; Fudan University; Shanghai Jiao Tong University	79	OCT 10	2018	10.1038/s41419-018-1099-3	Cell Biology
84	Yi, M; Jiao, DC; Xu, HX; Liu, Q; Zhao, WH; Han, XW; Wu, KM	Biomarkers for predicting efficacy of PD-1/PD-L1 inhibitors	MOLECULAR CANCER	Review	Huazhong University of Science & Technology; Zhengzhou University	534	AUG 23	2018	10.1186/s12943-018-0864-3	Biochemistry & Molecular Biology; Oncology
85	Buder-Bakhaya, K; Hassel, JC	Biomarkers for Clinical Benefit of immune Checkpoint inhibitor Treatment-A Review From the Melanoma Perspective and Beyond	FRONTIERS IN IMMUNOLOGY	Review	Ruprecht Karls University Heidelberg; Helmholtz Association; German Cancer Research Center (DKFZ); Ruprecht Karls University Heidelberg	169	JUN 28	2018	10.3389/fimmu.2018.01474	Immunology
86	Derosa, L; Hellmann, MD; Spaziano, M; Halpenny, D; Fidelle, M; Rizvi, H; Long, N; Plodkowski, AJ; Arbour, KC; Chaft, JE; Rouche, JA; Zitvogel, L; Zalcman, G; Albiges, L; Escudier, B; Routy, B	Negative association of antibiotics on clinical activity of immune checkpoint inhibitors in patients with advanced renal cell and non-small-cell lung cancer	ANNALS OF ONCOLOGY	Article	Universite Paris Saclay; Institut National de la Sante et de la Recherche Medicale (Inserm); Universite Paris Cite; Universite Paris Saclay; UNICANCER; Gustave Roussy; Memorial Sloan Kettering Cancer Center; Cornell University; Weill Cornell Medicine; McGill University; Memorial Sloan Kettering Cancer Center; Memorial Sloan Kettering Cancer Center; UNICANCER; Gustave Roussy; Universite Paris Cite…	601	JUN	2018	10.1093/annonc/mdy103	Oncology
87	Routy, B; Gopalakrishnan, V; Daillère, R; Zitvogel, L; Wargo, JA; Kroemer, G	The gut microbiota influences anticancer immunosurveillance and general health	NATURE REVIEWS CLINICAL ONCOLOGY	Article	Institut National de la Sante et de la Recherche Medicale (Inserm); Universite Paris Saclay; Universite Paris Saclay; UNICANCER; Gustave Roussy; Universite Paris Cite; Universite de Montreal; Universite de Montreal; University of Texas System; UTMD Anderson Cancer Center; University of Texas System; UTMD Anderson Cancer Center; Universite Paris Cite; Sorbonne Universite; Universite Paris Cite; In…	363	JUN	2018	10.1038/s41571-018-0006-2	Oncology
88	Shi, T; Ma, YY; Yu, LF; Jiang, JX; Shen, SA; Hou, YY; Wang, TT	Cancer Immunotherapy: A Focus on the Regulation of Immune Checkpoints	INTERNATIONAL JOURNAL OF MOLECULAR SCIENCES	Review	Nanjing University; Nanjing University	77	MAY	2018	10.3390/ijms19051389	Biochemistry & Molecular Biology; Chemistry, Multidisciplinary
89	Yi, M; Yu, SN; Qin, S; Liu, Q; Xu, HX; Zhao, WH; Chu, Q; Wu, KM	Gut microbiome modulates efficacy of immune checkpoint inhibitors	JOURNAL OF HEMATOLOGY & ONCOLOGY	Review	Huazhong University of Science & Technology	129	MAR 27	2018	10.1186/s13045-018-0592-6	Oncology; Hematology
90	Gopalakrishnan, V; Spencer, CN; Nezi, L; Reuben, A; Andrews, MC; Karpinets, TV; Prieto, PA; Vicente, D; Hoffman, K; Wei, SC; Cogdill, AP; Zhao, L; Hudgens, CW; Hutchinson, DS; Manzo, T; de Macedo, MP; Cotechini, T; Kumar, T; Chen, WS; Reddy, SM; Sloane, RS; Galloway-Pena, J; Jiang, H; Chen, PL; Shpall, EJ; Rezvani, K; Alousi, AM; Chemaly, RF; Shelburne, S; Vence, LM; Okhuysen, PC; Jensen, VB; Swe…	Gut microbiome modulates response to anti-PD-1 immunotherapy in melanoma patients	SCIENCE	Article	University of Texas System; UTMD Anderson Cancer Center; University of Texas System; University of Texas Health Science Center Houston; University of Texas School Public Health; University of Texas System; UTMD Anderson Cancer Center; University of Texas System; UTMD Anderson Cancer Center; University of Texas System; UTMD Anderson Cancer Center; University of Texas System; UTMD Anderson Cancer C…	2955	JAN 5	2018	10.1126/science.aan4236	Multidisciplinary Sciences
91	Routy, B; Le Chatelier, E; Derosa, L; Duong, CPM; Alou, MT; Daillère, R; Fluckiger, A; Messaoudene, M; Rauber, C; Roberti, MP; Fidelle, M; Flament, C; Poirier-Colame, V; Opolon, P; Klein, C; Iribarren, K; Mondragón, L; Jacquelot, N; Qu, B; Ferrere, G; Clémenson, C; Mezquita, L; Masip, JR; Naltet, C; Brosseau, S; Kaderbhai, C; Richard, C; Rizvi, H; Levenez, F; Galleron, N; Quinquis, B; Pons, N; Ry…	Gut microbiome influences efficacy of PD-1-based immunotherapy against epithelial tumors	SCIENCE	Article	Institut National de la Sante et de la Recherche Medicale (Inserm); Universite Paris Saclay; UNICANCER; Gustave Roussy; Universite Paris Cite; Universite Paris Saclay; Universite Paris Cite; Universite Paris Saclay; INRAE; UNICANCER; Gustave Roussy; Sorbonne Universite; Universite Paris Cite; Institut National de la Sante et de la Recherche Medicale (Inserm); Universite Paris Cite; Institut Natio…	3482	JAN 5	2018	10.1126/science.aan3706	Multidisciplinary Sciences
92	Frankel, AE; Coughlin, LA; Kim, J; Froehlich, TW; Xie, Y; Frenkel, EP; Koh, AY	Metagenomic Shotgun Sequencing and Unbiased Metabolomic Profiling Identify Specific Human Gut Microbiota and Metabolites Associated with Immune Checkpoint Therapy Efficacy in Melanoma Patients	NEOPLASIA	Article	University of Texas System; University of Texas Southwestern Medical Center Dallas; University of Texas System; University of Texas Southwestern Medical Center Dallas; University of Texas System; University of Texas Southwestern Medical Center Dallas; University of Texas System; University of Texas Southwestern Medical Center Dallas	439	OCT	2017	10.1016/j.neo.2017.08.004	Oncology
93	Alexander, JL; Wilson, ID; Teare, J; Marchesi, JR; Nicholson, JK; Kinross, JM	Gut microbiota modulation of chemotherapy efficacy and toxicity	NATURE REVIEWS GASTROENTEROLOGY & HEPATOLOGY	Review	Imperial College London; Cardiff University; Imperial College London	602	JUN	2017	10.1038/nrgastro.2017.20	Gastroenterology & Hepatology
94	Chaput, N; Lepage, P; Coutzac, C; Soularue, E; Le Roux, K; Monot, C; Boselli, L; Routier, E; Cassard, L; Collins, M; Vaysse, T; Marthey, L; Eggermont, A; Asvatourian, V; Lanoy, E; Mateus, C; Robert, C; Carbonnel, F	Baseline gut microbiota predicts clinical response and colitis in metastatic melanoma patients treated with ipilimumab	ANNALS OF ONCOLOGY	Article	UNICANCER; Gustave Roussy; Centre National de la Recherche Scientifique (CNRS); CNRS - National Institute for Biology (INSB); Institut National de la Sante et de la Recherche Medicale (Inserm); UNICANCER; Gustave Roussy; Universite Paris Saclay; AgroParisTech; Universite Paris Saclay; INRAE; Universite Paris Cite; Universite Paris Saclay; Universite Paris Saclay; Assistance Publique Hopitaux Pari…	842	JUN	2017	10.1093/annonc/mdx108	Oncology
95	Dijkstra, KK; Voabil, P; Schumacher, TN; Voest, EE	Genomics-and Transcriptomics-Based Patient Selection for Cancer Treatment With Immune Checkpoint Inhibitors A Review	JAMA ONCOLOGY	Review	Netherlands Cancer Institute; Netherlands Cancer Institute	57	NOV 1	2016	10.1001/jamaoncol.2016.2214	Oncology
96	Pitt, JM; Vétizou, M; Waldschmitt, N; Kroemer, G; Chamaillard, M; Boneca, IG; Zitvogel, L	Fine-Tuning Cancer Immunotherapy: Optimizing the Gut Microbiome	CANCER RESEARCH	Review	UNICANCER; Gustave Roussy; Universite Paris Saclay; Institut National de la Sante et de la Recherche Medicale (Inserm); Universite Paris Saclay; Universite Paris Cite; Centre National de la Recherche Scientifique (CNRS); CNRS - National Institute for Biology (INSB); Institut National de la Sante et de la Recherche Medicale (Inserm); Pasteur Network; Universite de Lille; Institut Pasteur Lille; CH…	84	AUG 15	2016	10.1158/0008-5472.CAN-16-0448	Oncology
97	Pitt, JM; Vétizou, M; Daillère, R; Roberti, MP; Yamazaki, T; Routy, B; Lepage, P; Boneca, IG; Chamaillard, M; Kroemer, G; Zitvogel, L	Resistance Mechanisms to Immune-Checkpoint Blockade in Cancer: Tumor-Intrinsic and -Extrinsic Factors	IMMUNITY	Review	UNICANCER; Gustave Roussy; Universite Paris Saclay; Institut National de la Sante et de la Recherche Medicale (Inserm); Universite Paris Saclay; Universite Paris Cite; Universite Paris Saclay; AgroParisTech; INRAE; Pasteur Network; Universite Paris Cite; Institut Pasteur Paris; Institut National de la Sante et de la Recherche Medicale (Inserm); Universite de Lille; CHU Lille; Centre National de l…	761	JUN 21	2016	10.1016/j.immuni.2016.06.001	Immunology
98	Perez-Chanona, E; Trinchieri, G	The role of microbiota in cancer therapy	CURRENT OPINION IN IMMUNOLOGY	Review	National Institutes of Health (NIH) - USA; NIH National Cancer Institute (NCI); National Institutes of Health (NIH) - USA; NIH National Cancer Institute (NCI); Frederick National Laboratory for Cancer Research	64	APR	2016	10.1016/j.coi.2016.01.003	Immunology
99	Dubin, K; Callahan, MK; Ren, BY; Khanin, R; Viale, A; Ling, LL; No, D; Gobourne, A; Littmann, E; Huttenhower, C; Pamer, EG; Wolchok, JD	Intestinal microbiome analyses identify melanoma patients at risk for checkpoint-blockade-induced colitis	NATURE COMMUNICATIONS	Article	Memorial Sloan Kettering Cancer Center; Memorial Sloan Kettering Cancer Center; Cornell University; Cornell University; Weill Cornell Medicine; Memorial Sloan Kettering Cancer Center; Harvard University; Harvard T.H. Chan School of Public Health; Memorial Sloan Kettering Cancer Center; Memorial Sloan Kettering Cancer Center; Harvard University; Massachusetts Institute of Technology (MIT); Broad I…	711	FEB	2016	10.1038/ncomms10391	Multidisciplinary Sciences
100	Sivan, A; Corrales, L; Hubert, N; Williams, JB; Aquino-Michaels, K; Earley, ZM; Benyamin, FW; Lei, YM; Jabri, B; Alegre, ML; Chang, EB; Gajewski, TF	Commensal Bifidobacterium promotes antitumor immunity and facilitates anti-PD-L1 efficacy	SCIENCE	Article	University of Chicago; University of Chicago; University of Chicago	2614	NOV 27	2015	10.1126/science.aac4255	Multidisciplinary Sciences
